# Supplementary material for: Optimizing biomedical information retrieval with a keyword frequency-driven prompt enhancement strategy
Source: BMC Bioinformatics. 2024 Aug 27;25:281. doi: 10.1186/s12859-024-05902-7 (PMC11351623; doi:10.1186/s12859-024-05902-7)
Supplement: Supplementary file 1 — Additional file 1. An Excel file comparing BM25, PES1, and PES2 based on LLM-generated answers for fifty questions. The file contains five sheets, each corresponding to the query topics mentioned in Table 2. The sheets are named using the abbreviations introduced in Table 2. [file 12859_2024_5902_MOESM1_ESM.xlsx]

## Sheet: IMS_LCMS
Namespace	Question	LLM	Key paper ID	PES1: #key paper chunks in top 10	Precision PES1	PES1 Answer	PES1 answer quality evaluation	PES2: #key paper chunks in top 10	Precision PES2	PES2 Answer	PES2 answer quality evaluation	BM25: #key paper chunks in top 10	Precision BM25	BM25 Answer	BM25 answer quality evaluation
Query Topic: Imaging mass spectrometry and LCMS based proteomics; Other Topic: Dosage compensation	what specific mitochondrial factors and proteins associated with the late stages of spermatogenesis were identified as significantly reduced in the testis of arom+ mice, and how do these findings correlate with the observed infertility phenotype?	gpt-4o	951	4	0.4	Answer: I don't know. Citation: 1. Lahiri S, Aftab W, Walenta L, Strauss L, Poutanen M, Mayerhofer A, Imhof A. MALDI-IMS combined with shotgun proteomics identify and localize new factors in male infertility. Life science alliance. 2021; 4(3). 10.26508/lsa.202000672 [doi]. [Paper ID: 951] 2. Albig C, Tikhonova E, Krause S, Maksimenko O, Regnard C, Becker PB. Factor cooperation for chromosome disc…	Wrong	9	0.9	Answer: The specific mitochondrial factors and proteins associated with the late stages of spermatogenesis that were identified as significantly reduced in the testis of arom+ mice include the testis-specific isoform of estrogen sulfotransferase, sperm mitochondrial-associated cysteine-rich protein, axonemal dynein heavy chain 12 and 17, phosphoglycerate kinase 2, tubulin polyglutamylase TTLL5, t…	Good	0	0	Answer: I don't know. Citation: 1. Gonzalez TL, Sun T, Koeppel AF, Lee B, Wang ET, Farber CR, Rich SS, Sundheimer LW, Buttle RA, Chen YDI, Rotter JI, Turner SD, Williams J, Goodarzi MO, Pisarska MD. Sex differences in the late first trimester human placenta transcriptome. Biology of Sex Differences. 2018; 910.1186/s13293-018-0165-y [doi]. [Paper ID: 282] 2. Griffin RM, Schielzeth H, Friberg U. Au…	Wrong
Query Topic: Imaging mass spectrometry and LCMS based proteomics; Other Topic: Dosage compensation	what were the significant findings from the immunohistochemical validation of the mlp scoring-based ims data, particularly regarding the distribution of mimecan and collagen i in the testis of wt and arom+ mice, and what do these findings suggest about the pathological changes in arom+ testis?	gpt-4o	951	6	0.6	Answer: The significant findings from the immunohistochemical validation of the MLP scoring-based IMS data showed that mimecan, a protein component of the ECM, was up-regulated in arom+ mice and exhibited an interstitial distribution pattern in the arom+ derived tissue. Additionally, collagen I was significantly up-regulated in arom+ mice and also showed an interstitial distribution. These findin…	Poor	10	1	Answer: The immunohistochemical validation of the MLP scoring-based IMS data revealed that mimecan and collagen I were significantly up-regulated in the testis of arom+ mice. Mimecan showed an interstitial distribution pattern in the arom+ derived tissue, and collagen I also exhibited an interstitial distribution. These findings suggest that the arom+ testis undergoes pathological changes charact…	Good	0	0	Answer: I don't know. Citation: 1. Gonzalez TL, Sun T, Koeppel AF, Lee B, Wang ET, Farber CR, Rich SS, Sundheimer LW, Buttle RA, Chen YDI, Rotter JI, Turner SD, Williams J, Goodarzi MO, Pisarska MD. Sex differences in the late first trimester human placenta transcriptome. Biology of Sex Differences. 2018; 910.1186/s13293-018-0165-y [doi]. [Paper ID: 282] 2. Peng W, Song R, Acar M. Noise reduction…	Wrong
Query Topic: Imaging mass spectrometry and LCMS based proteomics; Other Topic: Dosage compensation	imshot is a novel scoring method (mlp) for peptide identification. what are the components of the mlp scoring formula, and how does each component contribute to the likelihood of correctly identifying the parent protein of a detected peptide?	gpt-4o	952	6	0.6	Answer: I don't know. Citation: 1. Aftab W, Lahiri S, Imhof A. ImShot: An Open-Source Software for Probabilistic Identification of Proteins In Situ and Visualization of Proteomics Data. Molecular & cellular proteomics : MCP. 2022; 21(6). :100242. 10.1016/j.mcpro.2022.100242 [doi]. [Paper ID: 952] 2. Ludwig C, Gillet L, Rosenberger G, Amon S, Collins BC, Aebersold R. Data-independent acquisition-b…	Wrong	10	1	Answer: The components of the MLP (Most Likely Peptide) scoring formula are: 1. **μ (mean intensity after log transformation)**: This represents the average intensity of the peptide signal. Higher intensity suggests a more reliable detection of the peptide, contributing to a higher likelihood of correct identification. 2. **log2fc (log2 fold change)**: This indicates the change in peptide abundan…	Good	0	0	Answer: I don't know. Citation: 1. Peng W, Song R, Acar M. Noise reduction facilitated by dosage compensation in gene networks. Nature Communications. 2016; 710.1038/ncomms12959 [doi]. [Paper ID: 345] 2. Cotton AM, Price EM, Jones MJ, Balaton BP, Kobor MS, Brown CJ. Landscape of DNA methylation on the X chromosome reflects CpG density, functional chromatin state and X-chromosome inactivation. Hum…	Wrong
Query Topic: Imaging mass spectrometry and LCMS based proteomics; Other Topic: Dosage compensation	what specific functionalities does the imshot r package offer for the analysis of ims and lc–ms data, and how do these functions enhance the flexibility and utility of the software for different user needs?	gpt-4o	952	8	0.8	Answer: The imshot R package offers five main functions for the analysis of IMS and LC–MS data: 1. **two_grp_limma**: Filters an LC–MS dataset, imputes missing values, normalizes data, performs two-group comparisons using limma statistics, and writes the results in the user config directory. 2. **deisotope_masslist**: Deisotopes IMS mass lists and corrects m/z peaks for mass deviation, writing th…	Good	10	1	Answer: The imshot R package offers five main functions for the analysis of IMS and LC–MS data: 1. **two_grp_limma**: Filters an LC–MS dataset, imputes missing values, normalizes, performs two-group comparisons using limma statistics, and writes the results in the user config directory. 2. **deisotope_masslist**: Desisotopes IMS mass lists and corrects m/z peaks for mass deviation, writing the re…	Better	0	0	Answer: I don't know. Citation: 1. Peng W, Song R, Acar M. Noise reduction facilitated by dosage compensation in gene networks. Nature Communications. 2016; 710.1038/ncomms12959 [doi]. [Paper ID: 345] 2. Gonzalez TL, Sun T, Koeppel AF, Lee B, Wang ET, Farber CR, Rich SS, Sundheimer LW, Buttle RA, Chen YDI, Rotter JI, Turner SD, Williams J, Goodarzi MO, Pisarska MD. Sex differences in the late fir…	Wrong
Query Topic: Imaging mass spectrometry and LCMS based proteomics; Other Topic: Dosage compensation	#in the context of validating the identified proteins using public data and correlation analysis, how does the **imshot** software ensure the accuracy of protein localization in tissues, and what additional validation steps are taken to support the findings of the **mlp** scoring method?	gpt-4o	952	6	0.6	Answer: The imshot software ensures the accuracy of protein localization in tissues by using its GO and pathway analysis modules to assess the functional relevance of the identified peptides according to their spatial localization. Additional validation steps include experimentally validating the distribution pattern of a subset of peptides identified in IMS measurements and using a combinatorial…	Good	10	1	Answer: The **imshot** software ensures the accuracy of protein localization in tissues by using a combination of data mining approaches and spatial correlation analysis. Specifically, it validates the identified proteins by searching for their expression data in the Mouse Gene Expression Database and the Human Protein Atlas. Additionally, it performs spatial correlation analysis on multiple pept…	Better	0	0	Answer: I don't know. Citation: 1. Linger RJ, Belikoff EJ, Scott MJ. Dosage Compensation of X-Linked Muller Element F Genes but Not X-Linked Transgenes in the Australian Sheep Blowfly. PLoS ONE. 2015; 10(10). 10.1371/journal.pone.0141544 [doi]. [Paper ID: 390] 2. Koppes EA, Johnson MA, Moresco JJ, Luppi P, Lewis DW, Stolz DB, Diedrich JK, Yates JR, Wek RC, Watkins SC, Gollin SM, Park HJ, Drain P,…	Wrong
Query Topic: Imaging mass spectrometry and LCMS based proteomics; Other Topic: Dosage compensation	#what is the significance of using a **bira** tag in **bioid** for **proximity** labeling in yeast **mitochondria**, and how does it improve the identification of transient protein interactions compared to conventional pull-down experiments?	gpt-4o	955	3	0.3	Answer: The significance of using a BirA* tag in BioID for proximity labeling in yeast mitochondria lies in its ability to identify transiently interacting proteins and proteins located in the vicinity of the bait, which may not be co-purified by conventional pull-down experiments. The BirA* tag, a mutated form of the biotin ligase BirA, allows for promiscuous biotinylation of proteins within a l…	Better	10	1	Answer: The significance of using a **bira** tag in **bioid** for **proximity** labeling in yeast **mitochondria** lies in its ability to identify transiently interacting proteins and proteins located in the vicinity of the bait, which may not be co-purified by conventional pull-down experiments. The **bira** tag, specifically the mutated form **bira∗** (R118G), allows for promiscuous biotinylati…	Poor	0	0	Answer: I don't know. Citation: 1. Gonzalez TL, Sun T, Koeppel AF, Lee B, Wang ET, Farber CR, Rich SS, Sundheimer LW, Buttle RA, Chen YDI, Rotter JI, Turner SD, Williams J, Goodarzi MO, Pisarska MD. Sex differences in the late first trimester human placenta transcriptome. Biology of Sex Differences. 2018; 910.1186/s13293-018-0165-y [doi]. [Paper ID: 282] 2. Cotton AM, Price EM, Jones MJ, Balaton …	Wrong
Query Topic: Imaging mass spectrometry and LCMS based proteomics; Other Topic: Dosage compensation	what are the key findings from the bioid analysis of mrpl4 and cbp3 proximity interactomes, and how do these findings contribute to the understanding of mitochondrial translation regulation?	gpt-4o	955	4	0.4	Answer: The key findings from the BioID analysis of MRPL4 and CBP3 proximity interactomes are: 1. **Proximity of CBP3 to MRPL4**: The analysis confirmed that CBP3 is found in close proximity to MRPL4, which was previously observed through chemical crosslinking. 2. **Successful Tagging and Functionality**: Western blots showed successful tagging of MRPL4 and KGD4 with BirA*, and mitochondrial tran…	Poor	10	1	Answer: The key findings from the BioID analysis of MRPL4 and CBP3 proximity interactomes are: 1. **Proximity Interactome of MRPL4**: The analysis revealed that MRPL4 is in proximity to the CBP3-CBP6 complex, ribosomal proteins, and other respiratory chain assembly factors. 2. **Proximity Interactome of CBP3**: The analysis showed that CBP3 is also in proximity to various respiratory chain assemb…	Better	0	0	Answer: I don't know. Citation: 1. Gonzalez TL, Sun T, Koeppel AF, Lee B, Wang ET, Farber CR, Rich SS, Sundheimer LW, Buttle RA, Chen YDI, Rotter JI, Turner SD, Williams J, Goodarzi MO, Pisarska MD. Sex differences in the late first trimester human placenta transcriptome. Biology of Sex Differences. 2018; 910.1186/s13293-018-0165-y [doi]. [Paper ID: 282] 2. Joo JE, Novakovic B, Cruickshank M, Doy…	Wrong
Query Topic: Imaging mass spectrometry and LCMS based proteomics; Other Topic: Dosage compensation	explain the statistical quantification and visualization techniques used in this study to analyze bioid proteomic data, and how are volcano plots and protein-proximity networks generated and interpreted?	gpt-4o	955	1	0.1	Answer: I don't know. Citation: 1. Salvatori R, Aftab W, Forne I, Imhof A, Ott M, Singh AP. Mapping protein networks in yeast mitochondria using proximity-dependent biotin identification coupled to proteomics. STAR protocols. 2020; 1(3). :100219. 10.1016/j.xpro.2020.100219 [doi]. [Paper ID: 955] 2. Cox J, Hein MY, Luber CA, Paron I, Nagaraj N, Mann M. Accurate proteome-wide label-free quantificat…	Wrong	4	0.4	Answer: In the BioID study, statistical quantification and visualization of proteomic data are performed using a code developed in R programming. The process involves several steps: 1. **Two-Group Statistical Quantification Analysis**: This is done on the MaxQuant output data. The code developed in R computes fold-change enrichments and p-values to identify significant hits. The results are visua…	Good	1	0.1	Answer: I don't know. Citation: 1. Taxiarchi C, Kranjc N, Kriezis A, Kyrou K, Bernardini F, Russell S, Nolan T, Crisanti A, Galizi R. High-resolution transcriptional profiling of Anopheles gambiae spermatogenesis reveals mechanisms of sex chromosome regulation. Scientific Reports. 2019; 910.1038/s41598-019-51181-1 [doi]. [Paper ID: 190] 2. Orjuela S, Machlab D, Menigatti M, Marra G, Robinson MD. …	Wrong
Query Topic: Imaging mass spectrometry and LCMS based proteomics; Other Topic: Dosage compensation	in the protein complex identification and prediction study, how was the reproducibility of the mass spectrometry-based elution profiles assessed for both sec300 and sec1000 experiments, and what were the median pearson correlation coefficients for these replicates?	gpt-4o	954	8	0.8	Answer: The reproducibility of the mass spectrometry-based elution profiles for both SEC300 and SEC1000 experiments was assessed by calculating the Pearson correlation coefficients for individual biological replicates. Most biological replicates showed high reproducibility, with median Pearson correlation coefficients for each fraction typically greater than 0.75. Citation: 1. Crozier TWM, Tinti …	Better	10	1	Answer: The reproducibility of the mass spectrometry-based elution profiles for both SEC300 and SEC1000 experiments was assessed by calculating the median Pearson correlation coefficients for each fraction. Most biological replicates showed high reproducibility, with median Pearson correlation coefficients typically greater than 0.75. Citation: 1. Crozier TWM, Tinti M, Larance M, Lamond AI, Fergu…	Poor	0	0	Answer: I don't know. Citation: 1. Gonzalez TL, Sun T, Koeppel AF, Lee B, Wang ET, Farber CR, Rich SS, Sundheimer LW, Buttle RA, Chen YDI, Rotter JI, Turner SD, Williams J, Goodarzi MO, Pisarska MD. Sex differences in the late first trimester human placenta transcriptome. Biology of Sex Differences. 2018; 910.1186/s13293-018-0165-y [doi]. [Paper ID: 282] 2. Taxiarchi C, Kranjc N, Kriezis A, Kyrou…	Wrong
Query Topic: Imaging mass spectrometry and LCMS based proteomics; Other Topic: Dosage compensation	#in the **protein complex** identification and prediction study, what were the observed differences in the stability of protein complexes when subjected to **sax** chromatography compared to sec, and how did the **ph** and **ionic strength** conditions contribute to these differences?	gpt-4o	954	5	0.5	Answer: The study observed that some protein complexes, such as the proteasome regulatory complex and the t-complex, were less stable when subjected to SAX chromatography compared to SEC. This instability was attributed to the conditions of SAX chromatography, which was performed at pH 9.0 and involved elution with a salt gradient. In contrast, SEC was performed at a more physiological pH and ion…	Better	7	0.7	Answer: The study observed that some protein complexes were less stable when subjected to SAX chromatography compared to SEC. This instability was attributed to the conditions of SAX chromatography, which was performed at pH 9.0 and involved elution with a salt gradient. In contrast, SEC was performed at a more physiological pH and ionic strength. These conditions in SAX chromatography likely con…	Poor	0	0	Answer: I don't know. Citation: 1. Gonzalez TL, Sun T, Koeppel AF, Lee B, Wang ET, Farber CR, Rich SS, Sundheimer LW, Buttle RA, Chen YDI, Rotter JI, Turner SD, Williams J, Goodarzi MO, Pisarska MD. Sex differences in the late first trimester human placenta transcriptome. Biology of Sex Differences. 2018; 910.1186/s13293-018-0165-y [doi]. [Paper ID: 282] 2. Griffin RM, Schielzeth H, Friberg U. Au…	Wrong
Query Topic: Imaging mass spectrometry and LCMS based proteomics; Other Topic: Dosage compensation	describe the dynamic range benchmark dataset used to test maxlfq’s performance in quantifying high protein ratios and explain the role of the 'large ratio stabilization' feature in this context.	gpt-4o	956	8	0.8	Answer: I don't know. Citation: 1. Cox J, Hein MY, Luber CA, Paron I, Nagaraj N, Mann M. Accurate proteome-wide label-free quantification by delayed normalization and maximal peptide ratio extraction, termed MaxLFQ. Molecular & cellular proteomics : MCP. 2014; 13(9). :2513-26. 10.1074/mcp.M113.031591 [doi]. [Paper ID: 956] 2. Tikhonova E, Mariasina S, Arkova O, Maksimenko O, Georgiev P, Bonchuk A…	Wrong	10	1	Answer: The dynamic range benchmark dataset used to test MaxLFQ’s performance in quantifying high protein ratios involved the Universal Protein Standard (UPS) from Sigma-Aldrich, which includes 48 recombinant human proteins. These proteins were available as an equimolar mixture (UPS1) or mixed at defined ratios spanning 5 orders of magnitude (UPS2). The UPS1 and UPS2 samples were separately diges…	Good	0	0	Answer: I don't know. Citation: 1. Taxiarchi C, Kranjc N, Kriezis A, Kyrou K, Bernardini F, Russell S, Nolan T, Crisanti A, Galizi R. High-resolution transcriptional profiling of Anopheles gambiae spermatogenesis reveals mechanisms of sex chromosome regulation. Scientific Reports. 2019; 910.1038/s41598-019-51181-1 [doi]. [Paper ID: 190] 2. Gonzalez TL, Sun T, Koeppel AF, Lee B, Wang ET, Farber CR…	Wrong
Query Topic: Imaging mass spectrometry and LCMS based proteomics; Other Topic: Dosage compensation	#how does the **maxlfq** algorithm address the challenge of normalization in **label-free quantification** when **prefractionation** introduces differences in fractions to be compared, and what specific method is used to determine **normalization** coefficients?	gpt-4o	956	8	0.8	Answer: The MaxLFQ algorithm addresses the challenge of normalization in label-free quantification when prefractionation introduces differences in fractions to be compared by delaying normalization. After summing up intensities with normalization factors as free variables, it determines their quantities via a global optimization procedure based on achieving the least overall proteome variation. S…	Better	9	0.9	Answer: The **maxlfq** algorithm addresses the challenge of normalization in **label-free quantification** when **prefractionation** introduces differences in fractions to be compared by using a method called **delayed normalization**. This method involves summing up intensities with normalization factors as free variables and then determining their quantities via a global optimization procedure …	Poor	0	0	Answer: I don't know. Citation: 1. Gonzalez TL, Sun T, Koeppel AF, Lee B, Wang ET, Farber CR, Rich SS, Sundheimer LW, Buttle RA, Chen YDI, Rotter JI, Turner SD, Williams J, Goodarzi MO, Pisarska MD. Sex differences in the late first trimester human placenta transcriptome. Biology of Sex Differences. 2018; 910.1186/s13293-018-0165-y [doi]. [Paper ID: 282] 2. Zhao Y, Huang L, Li W, Cai L. A bibliom…	Wrong

## Sheet: DC
Namespace	Question	LLM	Key paper ID	PES1: #key paper chunks in top 10	Precision PES1	PES1 Answer	PES1 answer quality evaluation	PES2: #key paper chunks in top 10	Precision PES2	PES2 Answer	PES2 answer quality evaluation	BM25: #key paper chunks in top 10	Precision BM25	BM25 Answer	BM25 answer quality evaluation
Query Topic: Dosage compensation; Other Topic: Chromatin proteomics	What experimental evidence supports the idea that roX2 RNA modulates the binding selectivity of the dosage compensation complex (DCC) in D. virilis by counteracting nonproductive interactions with CLAMP?	gpt-4o	1433	3	0.3	Answer: The experimental evidence supporting the idea that rox2 RNA modulates the binding selectivity of the dosage compensation complex (DCC) in D. virilis by counteracting nonproductive interactions with clamp is that the presence of rox2 in female cells expressing msl2 constructs from different species correlates with the enrichment of pionx motifs on the X chromosome, providing support for th…	Better	9	0.9	Answer: The experimental evidence supporting the idea that rox2 RNA modulates the binding selectivity of the dosage compensation complex (DCC) in D. virilis by counteracting nonproductive interactions with clamp is that the presence of rox2 instructs msl2vir to bind to more high-affinity sites (HASS) and also promotes the assembly of a functional DCC. Rox2 binds to the C terminus of msl2, and in …	Better	0	0	Answer: I don't know. Citation: 1. Friis RMN, Glaves JP, Huan T, Li L, Sykes BD, Schultz MC. Rewiring AMPK and mitochondrial retrograde signaling for metabolic control of aging and histone acetylation in respiratory-defective cells. Cell reports. 2014; 7(2). :565-574. 10.1016/j.celrep.2014.03.029 [doi]. [Paper ID: 367] 2. Smits AH, Jansen PW, Poser I, Hyman AA, Vermeulen M. Stoichiometry of chrom…	Wrong
Query Topic: Dosage compensation; Other Topic: Chromatin proteomics	#what are the functional consequences of substituting the **cxc domain** of **msl2** between **d. melanogaster** and **d. virilis**, and how does this affect the **assembly** and **targeting** of the **dcc** in these species?	gpt-4o	1433	5	0.5	Answer: I don't know. Citation: 1. Villa R, Jagtap PKA, Thomae AW, Campos Sparr A, Forné I, Hennig J, Straub T, Becker PB. Divergent evolution toward sex chromosome-specific gene regulation in Drosophila. Genes & Development. 2021; 35(13-14). :1055-70. 10.1101/gad.348411.121 [doi]. [Paper ID: 1433] 2. Mito Y, Henikoff JG, Henikoff S. Genome-scale profiling of histone H3.3 replacement patterns. Na…	Wrong	10	1	Answer: Substituting the cxc domain of msl2 between D. melanogaster and D. virilis affects the assembly and targeting of the dcc (dosage compensation complex) in several ways: 1. DNA Binding Specificity: The cxc domain of msl2mel (from D. melanogaster) has an intrinsic ability to recognize pionx sites, which are enriched on the X chromosome, providing direct X-chromosome selectivity. In contrast,…	Excellent	0	0	Answer: I don't know. Citation: 1. Perry CA, Allis CD, Annunziato AT. Parental nucleosomes segregated to newly replicated chromatin are underacetylated relative to those assembled de novo. Biochemistry. 1993; 32(49). :13615-23. 10.1021/bi00212a029 [doi]. [Paper ID: 933] 2. Aggarwal BD, Calvi BR. Chromatin regulates origin activity in Drosophila follicle cells. Nature. 2004; 430(6997). :372-6. 10.…	Wrong
Query Topic: Dosage compensation; Other Topic: Chromatin proteomics	How did the researchers use ChIP-seq to demonstrate the differential binding of MSL2 to the X chromosome in D. melanogaster and D. virilis, and what were the key findings from these experiments?	gpt-4o	1433	2	0.2	Answer: The researchers used DNA immunoprecipitation assays followed by sequencing (dip-seq) on fragmented genomic DNA from D. melanogaster and D. virilis to demonstrate the differential binding of MSL2 to the X chromosome. They cataloged the preferred binding sites of recombinant MSL2vir in vitro using D. melanogaster genomic DNA and observed that MSL2vir did not select PionX sites but rather bo…	Poor	7	0.7	Answer: The researchers used ChIP-seq to map the chromosomal localization of MSL2 in D. melanogaster and D. virilis. They transfected female D. melanogaster cells with constructs expressing MSL2 from both species (MSL2mel and MSL2vir) and performed ChIP-seq using antibodies against GFP, MSL3, and H4K16ac. The key findings were: 1. **MSL2mel Binding**: MSL2mel was found almost exclusively bound to…	Excellent	0	0	Answer: I don't know. Citation: 1. Bonenfant D, Coulot M, Towbin H, Schindler P, van Oostrum J. Characterization of histone H2A and H2B variants and their post-translational modifications by mass spectrometry. Molecular & cellular proteomics : MCP. 2006; 5(3). :541-52. 10.1074/mcp.M500288-MCP200 [doi]. [Paper ID: 124] 2. Bonaldi T, Straub T, Cox J, Kumar C, Becker PB, Mann M. Combined use of RNAi…	Wrong
Query Topic: Dosage compensation; Other Topic: Chromatin proteomics	#how does **transient biallelic** (**ba**) **xist** upregulation contribute to the onset of x-chromosome inactivation (**xci**) in differentiating mouse embryonic stem cells (**mescs**), and what experimental evidence supports this?	gpt-4o	1434	6	0.6	Answer: Transient biallelic (ba) Xist upregulation contributes to the onset of X-chromosome inactivation (XCI) in differentiating mouse embryonic stem cells (mESCs) by initiating gene silencing on both X chromosomes before transitioning to a monoallelic (ma) state. Experimental evidence supporting this includes: 1. **Observation of Transient ba Xist Upregulation**: 49% of cells exhibited two Xist…	Good	9	0.9	Answer: Transient biallelic (ba) Xist upregulation contributes to the onset of X-chromosome inactivation (XCI) in differentiating mouse embryonic stem cells (mESCs) by initiating gene silencing on both X chromosomes. This ba Xist expression is subsequently resolved to a monoallelic (ma) state, where one X chromosome is inactivated. Experimental evidence supporting this includes: 1. **Single-cell …	Excellent	2	0.2	Answer: Transient biallelic (ba) Xist upregulation contributes to the onset of X-chromosome inactivation (XCI) in differentiating mouse embryonic stem cells (mESCs) by initially silencing genes on both X chromosomes. This state is rapidly reversed to a monoallelic (ma) state when gene silencing is initiated on one X chromosome. The experimental evidence supporting this includes the observation th…	Poor
Query Topic: Dosage compensation; Other Topic: Chromatin proteomics	#what role do **pluripotency-associated factors** such as **nanog**, **prdm14**, and **esrrb** play in the regulation of **xist** expression during the initiation of **xci**, and how were these factors identified in the study?	gpt-4o	1434	8	0.8	Answer: I don't know. Citation: 1. Pacini G, Dunkel I, Mages N, Mutzel V, Timmermann B, Marsico A, Schulz EG. Integrated analysis of Xist upregulation and X-chromosome inactivation with single-cell and single-allele resolution. Nature Communications. 2021; 1210.1038/s41467-021-23643-6 [doi]. [Paper ID: 1434] 2. Efroni S, Duttagupta R, Cheng J, Dehghani H, Hoeppner DJ, Dash C, Bazett-Jones DP, Le …	Wrong	8	0.8	Answer: Pluripotency-associated factors such as **Nanog**, **Prdm14**, and **Esrrb** play a role in repressing **Xist** expression during the initiation of **XCI**. These factors were identified in the study through correlation and differential expression analyses based on **Xist** expression and early gene silencing at day 1 and 2 of differentiation. Specifically, **Nanog** was found to be decre…	Better	0	0	Answer: I don't know. Citation: 1. Li X, Zhou J, Zhao W, Wen Q, Wang W, Peng H, Gao Y, Bouchonville KJ, Offer SM, Chan K, Wang Z, Li N, Gan H. Defining Proximity Proteome of Histone Modifications by Antibody-mediated Protein A-APEX2 Labeling. Genomics, proteomics & bioinformatics. 2022; 20(1). :87-100. 10.1016/j.gpb.2021.09.003 [doi]. [Paper ID: 703] 2. Raychaudhuri S, Loew C, Korner R, Pinkert S…	Wrong
Query Topic: Dosage compensation; Other Topic: Chromatin proteomics	#what evidence supports the conservation of **pirna-mediated** regulation of **xol-1** in the related species **c. briggsae**, and how was this conservation experimentally validated?	gpt-4o	1435	0	0	Answer: I don't know. Citation: 1. Zhang W, Morris QD, Chang R, Shai O, Bakowski MA, Mitsakakis N, Mohammad N, Robinson MD, Zirngibl R, Somogyi E, Laurin N, Eftekharpour E, Sat E, Grigull J, Pan Q, Peng WT, Krogan N, Greenblatt J, Fehlings M, van der Kooy D, Aubin J, Bruneau BG, Rossant J, Blencowe BJ, Frey BJ, Hughes TR. The functional landscape of mouse gene expression. Journal of biology. 2004…	Wrong	10	1	Answer: The evidence supporting the conservation of **piRNA-mediated** regulation of **xol-1** in the related species **C. briggsae** includes the following findings: 1. **Reduction of 22G-RNAs**: In **C. briggsae** piwi mutants, 22G-RNAs targeting **xol-1** mRNA were greatly diminished. 2. **Increased xol-1 Transcript Levels**: The **xol-1** transcript level was increased by 3-to 4-fold in the *…	Excellent	0	0	Answer: I don't know. Citation: 1. Perry CA, Allis CD, Annunziato AT. Parental nucleosomes segregated to newly replicated chromatin are underacetylated relative to those assembled de novo. Biochemistry. 1993; 32(49). :13615-23. 10.1021/bi00212a029 [doi]. [Paper ID: 933] 2. Aggarwal BD, Calvi BR. Chromatin regulates origin activity in Drosophila follicle cells. Nature. 2004; 430(6997). :372-6. 10.…	Wrong
Query Topic: Dosage compensation; Other Topic: Chromatin proteomics	#what experimental methods were used to demonstrate the interaction between **21ux-1** and **xol-1**, and how did mutations in 21ux-1 affect the expression levels of xol-1?	gpt-4o	1435	4	0.4	Answer: I don't know. Citation: 1. Tang W, Seth M, Tu S, Shen Ez, Li Q, Shirayama M, Weng Z, Mello CC. A sex chromosome piRNA promotes robust dosage compensation and sex determination in C. elegans. Developmental cell. 2018; 44(6). :762-770.e3. 10.1016/j.devcel.2018.01.025 [doi]. [Paper ID: 1435] 2. Pacini G, Dunkel I, Mages N, Mutzel V, Timmermann B, Marsico A, Schulz EG. Integrated analysis of …	Wrong	10	1	Answer: The experimental methods used to demonstrate the interaction between **21ux-1** and **xol-1** included: 1. **CRISPR/Cas9 Genome Editing**: The 21ux-1 locus was reprogrammed to target GFP, creating the 21ux-1(anti-gfp) strain. 2. **Deep-Sequencing Data Analysis**: This was used to identify 22G-RNAs dependent on both the PRG-1 and WAGO pathways. 3. **Western Blotting**: To measure GFP::FLAG…	Excellent	0	0	Answer: I don't know. Citation: 1. Li X, Zhou J, Zhao W, Wen Q, Wang W, Peng H, Gao Y, Bouchonville KJ, Offer SM, Chan K, Wang Z, Li N, Gan H. Defining Proximity Proteome of Histone Modifications by Antibody-mediated Protein A-APEX2 Labeling. Genomics, proteomics & bioinformatics. 2022; 20(1). :87-100. 10.1016/j.gpb.2021.09.003 [doi]. [Paper ID: 703] 2. Friis RMN, Glaves JP, Huan T, Li L, Sykes B…	Wrong
Query Topic: Dosage compensation; Other Topic: Chromatin proteomics	how does the pirna 21ux-1 regulate the expression of xol-1 mrna and protein in the germline of c. elegans and what are the downstream effects on dosage compensation and sex determination?	gpt-4o	1435	4	0.4	Answer: The piRNA 21ux-1 regulates the expression of xol-1 mRNA and protein in the germline of C. elegans by down-regulating xol-1, a master regulator of X-chromosome dosage compensation and sex determination. Mutations in 21ux-1 and several piwi-pathway components sensitize hermaphrodites to dosage compensation and sex-determination defects. The regulation of xol-1 by 21ux-1 is important for rob…	Good	9	0.9	Answer: The piRNA 21ux-1 regulates the expression of xol-1 mRNA and protein in the germline of C. elegans by base-pairing with sequences within the open-reading frame of the xol-1 mRNA, leading to its repression. This repression is facilitated by the piRNA pathway components, including the piwi protein PRG-1 and the RNA-dependent RNA polymerase (RdRP), which generate secondary small RNAs (22G-RNA…	Excellent	0	0	Answer: I don't know. Citation: 1. Perry CA, Allis CD, Annunziato AT. Parental nucleosomes segregated to newly replicated chromatin are underacetylated relative to those assembled de novo. Biochemistry. 1993; 32(49). :13615-23. 10.1021/bi00212a029 [doi]. [Paper ID: 933] 2. Aggarwal BD, Calvi BR. Chromatin regulates origin activity in Drosophila follicle cells. Nature. 2004; 430(6997). :372-6. 10.…	Wrong
Query Topic: Dosage compensation; Other Topic: Chromatin proteomics	#how do the combined mutations in **21ux-1** and **sex-1** influence the viability and sexual phenotype of **hermaphrodites** in **c. elegans**?	gpt-4o	1435	2	0.2	Answer: I don't know. Citation: 1. Bean CJ, Schaner CE, Kelly WG. Meiotic pairing and imprinted X chromatin assembly in Caenorhabditis elegans. Nature genetics. 2004; 36(1). :100-5. 10.1038/ng1283 [doi]. [Paper ID: 83] 2. Aruna S, Flores HA, Barbash DA. Reduced fertility of Drosophila melanogaster hybrid male rescue (Hmr) mutant females is partially complemented by Hmr orthologs from sibling spec…	Wrong	9	0.9	Answer: Combined mutations in **21ux-1** and **sex-1** in **C. elegans** lead to nearly 100% lethality in hermaphrodites. The surviving hermaphrodites exhibit strong sexual transformations, including male-like tail morphogenesis, and become very dumpy. This indicates that **21ux-1** and **sex-1** act redundantly to repress **xol-1** expression, which is crucial for proper dosage compensation and …	Better	1	0.1	Answer: Combined mutations in 21ux-1 and sex-1 lead to nearly 100% lethality in hermaphrodites, with the XX survivors showing strong sexual transformations, including male-like tail morphogenesis, and becoming very dumpy. Citation: 1. Perry CA, Allis CD, Annunziato AT. Parental nucleosomes segregated to newly replicated chromatin are underacetylated relative to those assembled de novo. Biochemist…	Good
Query Topic: Dosage compensation; Other Topic: Chromatin proteomics	#what is the significance of the **atp-augmented** interaction between **mle** and the **3′ end** of **rox2 rna**, and how does this interaction influence the spreading of the msl complex on the x chromosome?	gpt-4o	1436	2	0.2	Answer: The ATP-augmented interaction between MLE and the 3′ end of rox2 RNA, which contains the ASL–R2H5 metastructure, is significant because it facilitates the remodeling of rox2 RNA. This remodeling allows rox2 to interact with MSL2, disrupting MSL2's interaction with chromatin. As MSL2 diffuses away with the MSL complex, MLE unwinds ASL, favoring the reformation of R2H5. This cycle competes …	Poor	10	1	Answer: The ATP-augmented interaction between MLE and the 3′ end of rox2 RNA is significant because it enhances MLE's binding to this region, which contains the mutually exclusive stem–loops ASL and R2H5. This interaction is crucial for the unwinding of these structures, allowing the formation of ASL from R2H5. This process is essential for the spreading of the MSL complex on the X chromosome. Th…	Better	0	0	Answer: I don't know. Citation: 1. Shen X, Kim W, Fujiwara Y, Simon MD, Liu Y, Mysliwiec MR, Yuan GC, Lee Y, Orkin SH. Jumonji modulates polycomb activity and self-renewal versus differentiation of stem cells. Cell. 2009; 139(7). :1303-14. 10.1016/j.cell.2009.12.003 [doi]. [Paper ID: 1105] 2. Medzihradszky KF, Zhang X, Chalkley RJ, Guan S, McFarland MA, Chalmers MJ, Marshall AG, Diaz RL, Allis CD…	Wrong

## Sheet: KG
Namespace	Question	LLM	Key paper ID	PES1: #key paper chunks in top 10	Precision PES1	PES1 Answer	PES1 answer quality evaluation	PES2: #key paper chunks in top 10	Precision PES2	PES2 Answer	PES2 answer quality evaluation	BM25: #key paper chunks in top 10	Precision BM25	BM25 Answer	BM25 answer quality evaluation
Query Topic: Applications of knowledge graphs in biomedical problems; Other Topic: Dosage compensation	#how does the knowledge graph (**kg**) constructed in **pathogenicity** prediction study compare in size and content to other large-scale kgs like **dbpedia**, and what specific datasets were integrated to extend the kg for estimating the pathogenicity of **fusion** genes?	gpt-4o	948	2	0.2	Answer: I don't know. Citation: 1. Schlattl A, Anders S, Waszak SM, Huber W, Korbel JO. Relating CNVs to transcriptome data at fine resolution: Assessment of the effect of variant size, type, and overlap with functional regions. Genome Research. 2011; 21(12). :2004-13. 10.1101/gr.122614.111 [doi]. [Paper ID: 602] 2. Murakami K, Tago SI, Takishita S, Morikawa H, Kojima R, Yokoyama K, Ogawa M, Fuku…	Wrong	8	0.8	Answer: The knowledge graph (KG) constructed in the pathogenicity prediction study is significantly larger than other large-scale KGs like DBpedia. Specifically, the size of the KG in the study is 15,563,273,478 triples, compared to DBpedia's 103 million triples. To extend the KG for estimating the pathogenicity of fusion genes, the following datasets were integrated: Cosmic Fusion Export (v97; 8…	Good	0	0	Answer: I don't know. Citation: 1. Jia N, Yao C. ShallowBKGC: a BERT-enhanced shallow neural network model for knowledge graph completion. PeerJ. Computer science. 2024; 10:e2058. 10.7717/peerj-cs.2058 [doi]. [Paper ID: 949] 2. Gonzalez TL, Sun T, Koeppel AF, Lee B, Wang ET, Farber CR, Rich SS, Sundheimer LW, Buttle RA, Chen YDI, Rotter JI, Turner SD, Williams J, Goodarzi MO, Pisarska MD. Sex dif…	Wrong
Query Topic: Applications of knowledge graphs in biomedical problems; Other Topic: Dosage compensation	how does the mpasl model utilize knowledge graph hierarchy propagation to enhance gene representation, and what is the significance of this approach in the context of synthetic lethality prediction in human cancer?	gpt-4o	944	3	0.3	Answer: The MPASL model utilizes knowledge graph hierarchy propagation to enhance gene representation by exploring multi-source neighbor nodes related to genes. This approach involves knowledge graph ripple propagation, which expands gene representations through existing gene SL preference sets. By learning gene representations from both gene-entity and entity-entity perspectives, MPASL refines t…	Poor	8	0.8	Answer: The MPASL model utilizes knowledge graph hierarchy propagation to enhance gene representation by mapping entities and relationships in the knowledge graph (KG) to vectors, which encode crucial hierarchical information into the gene representations. This process enriches the gene representations constructed from entities in the KG and includes the existing set of synthetic lethality (SL) i…	Better	0	0	Answer: I don't know. Citation: 1. Jia N, Yao C. ShallowBKGC: a BERT-enhanced shallow neural network model for knowledge graph completion. PeerJ. Computer science. 2024; 10:e2058. 10.7717/peerj-cs.2058 [doi]. [Paper ID: 949] 2. Bischoff SR, Tsai SQ, Hardison NE, Motsinger-Reif AA, Freking BA, Nonneman DJ, Rohrer GA, Piedrahita JA. Differences in X-Chromosome Transcriptional Activity and Cholester…	Wrong
Query Topic: Applications of knowledge graphs in biomedical problems; Other Topic: Dosage compensation	in the predcoffee model, what were the results of the factor analysis on the molecular properties of coffee and non-coffee odor molecules, and how did the identified factors correlate with specific molecular descriptors?	gpt-4o	950	7	0.7	Answer: In the predcoffee model, the factor analysis on the molecular properties of coffee and non-coffee odor molecules identified three main factors. Factor 1 predominantly contributes to 7 properties, such as heavy atom molecular weight and molecular weight (MW), reflecting the basic physical and chemical properties of molecules, including size, shape, and electronic structure. Factor 2 primar…	Poor	10	1	Answer: In the predcoffee model, the factor analysis on the molecular properties of coffee and non-coffee odor molecules identified three main factors that explain 72% of the total variance in the dataset. Factor 1 predominantly contributes to properties such as heavy atom molecular weight and molecular weight, reflecting the basic physical and chemical properties of molecules like size, shape, a…	Better	0	0	Answer: I don't know. Citation: 1. Gonzalez TL, Sun T, Koeppel AF, Lee B, Wang ET, Farber CR, Rich SS, Sundheimer LW, Buttle RA, Chen YDI, Rotter JI, Turner SD, Williams J, Goodarzi MO, Pisarska MD. Sex differences in the late first trimester human placenta transcriptome. Biology of Sex Differences. 2018; 910.1186/s13293-018-0165-y [doi]. [Paper ID: 282] 2. Griffin RM, Schielzeth H, Friberg U. Au…	Wrong
Query Topic: Applications of knowledge graphs in biomedical problems; Other Topic: Dosage compensation	how does the subge-ddi framework integrate text features from pubmedbert with subgraph features from the knowledge graph, and what are the different feature fusion methods evaluated in this study?	gpt-4o	946	2	0.2	Answer: I don't know. Citation: 1. Murakami K, Tago SI, Takishita S, Morikawa H, Kojima R, Yokoyama K, Ogawa M, Fukushima H, Takamori H, Nannya Y, Imoto S, Fuji M. Pathogenicity Prediction of Gene Fusion in Structural Variations: A Knowledge Graph-Infused Explainable Artificial Intelligence (XAI) Framework. Cancers. 2024; 16(10). 10.3390/cancers16101915 [doi]. [Paper ID: 948] 2. Zhang G, Chen Y, …	Wrong	8	0.8	Answer: The subge-ddi framework integrates text features from PubMedBERT with subgraph features from the knowledge graph by using a combination of convolutional neural networks (CNN) and a subgraph-attentional graph convolutional network (SubAGCN). The text features are extracted using the pre-trained PubMedBERT model, and the subgraph features are obtained from the knowledge graph using SubAGCN.…	Good	4	0.4	Answer: The subge-ddi framework integrates text features from PubMedBERT with subgraph features from the knowledge graph by first using a pre-trained PubMedBERT-based text feature extraction model to obtain text information of drug-drug interactions (DDIs). The subgraph features are extracted using a subgraph-attentional graph convolutional network (SubAGCN), which anchors the relevant subgraph o…	Poor
Query Topic: Applications of knowledge graphs in biomedical problems; Other Topic: Dosage compensation	what are the key differences between the original mmgraph method and the proposed mmgat method in terms of learning k-mer and sequence embeddings, and how do these differences impact the performance of predicting tfbss?	gpt-4o	945	4	0.4	Answer: The key differences between the original mmgraph method and the proposed mmgat method in terms of learning k-mer and sequence embeddings are: 1. **Attention Mechanism**: MMGAT introduces an attention mechanism to adjust the attention coefficients among different nodes, which is not present in MMGraph. This allows MMGAT to allocate different weights to the interactions between each node an…	Good	9	0.9	Answer: The key differences between the original mmgraph method and the proposed mmgat method in terms of learning k-mer and sequence embeddings are: 1. **Attention Mechanism**: MMGAT employs an attention mechanism in the first and second layers to learn k-mer and sequence embeddings, whereas MMGraph directly uses edge weights between nodes. This attention mechanism allows MMGAT to adjust the att…	Better	1	0.1	Answer: I don't know. Citation: 1. Tikhonova E, Mariasina S, Efimov S, Polshakov V, Maksimenko O, Georgiev P, Bonchuk A. Structural basis for interaction between CLAMP and MSL2 proteins involved in the specific recruitment of the dosage compensation complex in Drosophila. Nucleic Acids Research. 2022; 50(11). :6521-31. 10.1093/nar/gkac455 [doi]. [Paper ID: 52] 2. Jowhar Z, Shachar S, Gudla PR, Wa…	Wrong

## Sheet: SWR1_NuA4
Namespace	Question	LLM	Key paper ID	PES1: #key paper chunks in top 10	Precision PES1	PES1 Answer	PES1 answer quality evaluation	PES2: #key paper chunks in top 10	Precision PES2	PES2 Answer	PES2 answer quality evaluation	BM25: #key paper chunks in top 10	Precision BM25	BM25 Answer	BM25 answer quality evaluation
Query Topic: SWR1 and NuA4 complex; Other Topic: Dosage compensation	what are the observed effects on homolog synapsis, sporulation efficiency, and chromosome segregation when esa1 is depleted during meiosis?	gpt-4o	938	7	0.7	Answer: When ESA1 is depleted during meiosis, the observed effects are: 1. **Homolog Synapsis**: There is partially impaired synapsis. 2. **Sporulation Efficiency**: There is a significantly decreased sporulation efficiency. 3. **Chromosome Segregation**: There is an increased frequency of chromosome mis-segregation, especially during meiosis II (MII). Citation: 1. Wang Y, Zhai B, Tan T, Yang X, …	Poor	10	1	Answer: When ESA1 is depleted during meiosis, the observed effects are: - **Homolog Synapsis**: There is a partial impairment in homolog synapsis, with a decreased frequency of nuclei having fully elongated Zip1 and an increased number of nuclei with Zip1 polycomplex structures. - **Sporulation Efficiency**: Sporulation efficiency is significantly decreased, with only about 26% of nuclei sporulat…	Better	8	0.8	Answer: When ESA1 is depleted during meiosis, the observed effects include defects in homolog synapsis, decreased sporulation efficiency, and increased chromosome segregation errors. Specifically, there is a significant reduction in the frequency of nuclei with fully elongated Zip1 structures, indicating synapsis defects. Sporulation efficiency is significantly decreased, and spore viability is r…	Excellent
Query Topic: SWR1 and NuA4 complex; Other Topic: Dosage compensation	what experimental evidence supports the role of esa1 in modulating the length of the meiotic chromosome axis independently of pds5, another axis length regulator?	gpt-4o	938	6	0.6	Answer: The experimental evidence supporting the role of ESA1 in modulating the length of the meiotic chromosome axis independently of PDS5 includes the following observations: 1. **Chromosome Axis Length Measurements**: The length of chromosome axes, as revealed by REC8 lines, was decreased to approximately 82% and 58% of wild-type (WT) levels in ESA1-md and PDS5-md single mutants, respectively.…	Better	10	1	Answer: The experimental evidence supporting the role of ESA1 in modulating the length of the meiotic chromosome axis independently of PDS5 includes: 1. **Chromosome Axis Length Measurement**: The length of chromosome axes was decreased to approximately 82% and 58% of wild-type (WT) levels in ESA1-md and PDS5-md single mutants, respectively. In the ESA1-md PDS5-md double mutant, the axis length w…	Excellent	1	0.1	Answer: I don't know. Citation: 1. Wu X, Hou W, Zhao Z, Huang L, Sheng N, Yang Q, Zhang S, Wang Y. MMGAT: a graph attention network framework for ATAC-seq motifs finding. BMC bioinformatics. 2024; 25(1). :158. 10.1186/s12859-024-05774-x [doi]. [Paper ID: 945] 2. Landeen EL, Muirhead CA, Wright L, Meiklejohn CD, Presgraves DC. Sex Chromosome-wide Transcriptional Suppression and Compensatory Cis-Re…	Wrong
Query Topic: SWR1 and NuA4 complex; Other Topic: Dosage compensation	how does the deletion of swr1 or htz1 affect the gross chromosomal rearrangement (gcr) rates in combination with defects in replication fork proteins mrc1, tof1, or csm3 in yeast?	gpt-4o	939	7	0.7	Answer: The deletion of swr1 or htz1 in combination with defects in replication fork proteins mrc1, tof1, or csm3 causes synergistic increases in gross chromosomal rearrangement (GCR) rates in yeast. Citation: 1. Srivatsan A, Li BZ, Szakal B, Branzei D, Putnam CD, Kolodner RD. The Swr1 chromatin-remodeling complex prevents genome instability induced by replication fork progression defects. Nature…	Good	10	1	Answer: The deletion of swr1 or htz1 in combination with defects in replication fork proteins mrc1, tof1, or csm3 in yeast causes synergistic increases in gross chromosomal rearrangement (GCR) rates. Citation: 1. Srivatsan A, Li BZ, Szakal B, Branzei D, Putnam CD, Kolodner RD. The Swr1 chromatin-remodeling complex prevents genome instability induced by replication fork progression defects. Nature…	Good	6	0.6	Answer: The deletion of swr1 or htz1 in combination with defects in replication fork proteins mrc1, tof1, or csm3 in yeast causes synergistic increases in gross chromosomal rearrangement (GCR) rates. Citation: 1. Srivatsan A, Li BZ, Szakal B, Branzei D, Putnam CD, Kolodner RD. The Swr1 chromatin-remodeling complex prevents genome instability induced by replication fork progression defects. Nature…	Good
Query Topic: SWR1 and NuA4 complex; Other Topic: Dosage compensation	#how does **tip60** enrichment at **bivalent** genes and **active** enhancers contribute to **mesc maintenance**, and what specific genomic regions are associated with these functions?	gpt-4o	940	9	0.9	Answer: Tip60 enrichment at bivalent genes and active enhancers contributes to mESC maintenance by regulating gene expression and ensuring the proper function of essential genes for stem cell maintenance. Specifically, tip60 complexes bind to a subset of bivalent developmental genes and define mESC-specific enhancer and super-enhancer regions. These super-enhancers, which likely control important…	Better	10	1	Answer: Tip60 enrichment at bivalent genes and active enhancers contributes to mESC maintenance by acting as a global transcriptional co-activator. Specifically, Tip60 complexes locate to bivalent or developmental genes, which are weakly transcribed but poised for rapid activation during cellular differentiation. Additionally, Tip60 complexes bind to active enhancers and super-enhancers, which ar…	Good	7	0.7	Answer: Tip60 enrichment at bivalent genes and active enhancers contributes to mESC maintenance by acting as a global transcriptional co-activator at active RNA polymerase II promoters and by co-regulating the ESC-specific c-Myc network, which is important for ESC self-renewal and cell metabolism. Specifically, Tip60 binds to a subset of bivalent developmental genes and defines a set of mESC-spec…	Poor
Query Topic: SWR1 and NuA4 complex; Other Topic: Dosage compensation	How does the Tip60 complex influence the expression of the c-Myc network in mouse embryonic stem cells (mESCs), and what percentage of Tip60 and c-Myc binding sites overlap?	gpt-4o	940	10	1	Answer: The tip60 complex influences the expression of the c-myc network in mouse embryonic stem cells (mESCs) by co-binding with c-myc at about 50-65% of their binding sites. This co-binding suggests that the tip60 complex is directly involved in regulating the c-myc-dependent transcriptional network. Citation: 1. Ravens S, Yu C, Ye T, Stierle M, Tora L. Tip60 complex binds to active Pol II prom…	Better	10	1	Answer: The tip60 complex influences the expression of the c-myc network in mouse embryonic stem cells (mESCs) by co-binding with c-myc at 50-65% of their binding sites. Citation: 1. Ravens S, Yu C, Ye T, Stierle M, Tora L. Tip60 complex binds to active Pol II promoters and a subset of enhancers and co-regulates the c-Myc network in mouse embryonic stem cells. Epigenetics & Chromatin. 2015; 810.1…	Good	0	0	Answer: I don't know. Citation: 1. Gonzalez TL, Sun T, Koeppel AF, Lee B, Wang ET, Farber CR, Rich SS, Sundheimer LW, Buttle RA, Chen YDI, Rotter JI, Turner SD, Williams J, Goodarzi MO, Pisarska MD. Sex differences in the late first trimester human placenta transcriptome. Biology of Sex Differences. 2018; 910.1186/s13293-018-0165-y [doi]. [Paper ID: 282] 2. Bischoff SR, Tsai SQ, Hardison NE, Mots…	Wrong
Query Topic: SWR1 and NuA4 complex; Other Topic: Dosage compensation	how does the inactivation of swr-c affect the spontaneous mutation rate in yeast strains with the pol3-l612m variant of dna polymerase δ, and what is the observed mutation signature?	gpt-4o	941	5	0.5	Answer: The inactivation of swr-c elevates the spontaneous mutation rate in yeast strains with the pol3-l612m variant of DNA polymerase δ. The observed mutation signature is characteristic of lagging strand replication errors, specifically single base changes. Citation: 1. Van C, Williams JS, Kunkel TA, Peterson CL. Deposition of histone H2A.Z by the SWR-C remodeling enzyme prevents genome instab…	Good	7	0.7	Answer: Inactivation of swr-c elevates the spontaneous mutation rate in yeast strains with the pol3-l612m variant of DNA polymerase δ. The observed mutation signature is characteristic of lagging strand replication errors. Citation: 1. Van C, Williams JS, Kunkel TA, Peterson CL. Deposition of histone H2A.Z by the SWR-C remodeling enzyme prevents genome instability. DNA repair. 2015; 25:9-14. 10.1…	Good	1	0.1	Answer: The inactivation of swr-c elevates the spontaneous mutation rate in yeast strains with the pol3-l612m variant of DNA polymerase δ. The observed mutation signature is characteristic of lagging strand replication errors. Citation: 1. Libuda DE, Winston F. Amplification of histone genes by circular chromosome formation in Saccharomyces cerevisiae. Nature. 2006; 443(7114). :1003-7. 10.1038/na…	Good
Query Topic: SWR1 and NuA4 complex; Other Topic: Dosage compensation	what experimental evidence supports the hypothesis that h2a.z deposition by swr-c enhances replication fidelity by facilitating exo1-dependent excision of mismatches generated by dna polymerase δ?	gpt-4o	941	0	0	Answer: I don't know. Citation: 1. Cuykendall TN, Satyaki P, Ji S, Clay DM, Edelman NB, Kimchy A, Li LH, Nuzzo EA, Parekh N, Park S, Barbash DA. A Screen for F1 Hybrid Male Rescue Reveals No Major-Effect Hybrid Lethality Loci in the Drosophila melanogaster Autosomal Genome. G3: Genes|Genomes|Genetics. 2014; 4(12). :2451-60. 10.1534/g3.114.014076 [doi]. [Paper ID: 455] 2. Griffin RM, Schielzeth H,…	Wrong	6	0.6	Answer: The experimental evidence supporting the hypothesis that H2A.Z deposition by SWR-C enhances replication fidelity by facilitating Exo1-dependent excision of mismatches generated by DNA polymerase δ includes: 1. **Mutation Rate Observations**: Inactivation of SWR-C in a strain encoding a pol3-L612M variant of Pol δ resulted in a single base mutator effect characteristic of lagging strand re…	Excellent	5	0.5	Answer: The experimental evidence supporting the hypothesis that H2A.Z deposition by SWR-C enhances replication fidelity by facilitating Exo1-dependent excision of mismatches generated by DNA polymerase δ includes the following observations: 1. **Inactivation of SWR-C Elevates Mutation Rates**: Inactivation of SWR-C in a strain encoding a pol3-L612M variant of DNA polymerase δ results in an eleva…	Better
Query Topic: SWR1 and NuA4 complex; Other Topic: Dosage compensation	what is the impact of deleting the swr1 gene on mutation rates at the ura3 and can1 loci in yeast strains, and how does this effect vary with the presence or absence of exo1?	gpt-4o	941	4	0.4	Answer: I don't know. Citation: 1. Van C, Williams JS, Kunkel TA, Peterson CL. Deposition of histone H2A.Z by the SWR-C remodeling enzyme prevents genome instability. DNA repair. 2015; 25:9-14. 10.1016/j.dnarep.2014.10.010 [doi]. [Paper ID: 941] 2. Gasch AP, Hose J, Newton MA, Sardi M, Yong M, Wang Z. Further support for aneuploidy tolerance in wild yeast and effects of dosage compensation on gen…	Wrong	7	0.7	Answer: Deleting the swr1 gene in yeast strains increases mutation rates at the ura3 and can1 loci. This effect is observed in strains with the pol3-l612m variant of pol δ, which is associated with lagging strand replication infidelity. The mutator effect partially persists in an exo1δ strain, indicating that swr1 may function through both exo1-dependent and exo1-independent pathways. Specificall…	Excellent	0	0	Answer: I don't know. Citation: 1. Bischoff SR, Tsai SQ, Hardison NE, Motsinger-Reif AA, Freking BA, Nonneman DJ, Rohrer GA, Piedrahita JA. Differences in X-Chromosome Transcriptional Activity and Cholesterol Metabolism between Placentae from Swine Breeds from Asian and Western Origins. PLoS ONE. 2013; 8(1). 10.1371/journal.pone.0055345 [doi]. [Paper ID: 549] 2. Tikhonova E, Mariasina S, Efimov S…	Wrong
Query Topic: SWR1 and NuA4 complex; Other Topic: Dosage compensation	#how does acetylation of **histone h3** on **lysine 56** (**h3-k56ac**) influence the substrate specificity and dimer exchange activity of the **swr-c** chromatin remodeling enzyme?	gpt-4o	942	2	0.2	Answer: Acetylation of histone H3 on lysine 56 (H3-K56ac) alters the substrate specificity of the SWR-C chromatin remodeling enzyme, leading to promiscuous dimer exchange in which either H2A.Z or H2A can be exchanged from nucleosomes. Citation: 1. Watanabe S, Radman-Livaja M, Rando OJ, Peterson CL. A Histone Acetylation Switch Regulates H2A.Z Deposition by the SWR-C Remodeling Enzyme. Science (Ne…	Poor	7	0.7	Answer: Acetylation of histone H3 on lysine 56 (H3-K56ac) alters the substrate specificity of the SWR-C chromatin remodeling enzyme, leading to promiscuous dimer exchange where either H2A.Z or H2A can be exchanged from nucleosomes. This modification results in a decreased deposition of H2A.Z by SWR-C and promotes the eviction of H2A.Z from nucleosomes, facilitating the incorporation of H2A. Citat…	Good	4	0.4	Answer: Acetylation of histone H3 on lysine 56 (H3-K56ac) alters the substrate specificity of the SWR-C chromatin remodeling enzyme, leading to promiscuous dimer exchange where either H2A.Z or H2A can be exchanged from nucleosomes. This modification facilitates both the forward and reverse reactions of dimer exchange, resulting in robust eviction of nucleosomal H2A.Z and ATP-dependent incorporati…	Better
Query Topic: SWR1 and NuA4 complex; Other Topic: Dosage compensation	what evidence is provided by genome-wide mapping of h2a.z to support the hypothesis that h3-k56ac promotes h2a.z exchange and leads to decreased h2a.z levels at promoters in yeast?	gpt-4o	942	4	0.4	Answer: Genome-wide mapping of H2A.Z in yeast with globally increased levels of H3-K56ac showed that H2A.Z levels were on average diminished at promoters. This was observed in yeast strains that either express H3K56Q or lack the Hst3p and Hst4p deacetylases that target H3-K56ac. Additionally, H2A.Z was generally lost from +1 nucleosomes in these strains. This evidence supports the hypothesis that…	Better	6	0.6	Answer: Genome-wide mapping of H2A.Z in yeast with globally increased levels of H3-K56ac showed that H2A.Z levels were on average diminished at promoters. This loss of H2A.Z was primarily observed at genes associated with SWR-C, whereas genes lacking SWR-C were largely unaffected. Additionally, nucleosomes with higher amounts of H2A.Z almost universally lost H2A.Z in strains with constitutive H3-…	Good	4	0.4	Answer: Genome-wide mapping of H2A.Z in yeast with globally increased levels of H3-K56ac showed that H2A.Z levels were on average diminished at promoters. This was observed in yeast strains that either express H3-K56Q or lack the Hst3p and Hst4p deacetylases that target H3-K56ac. The mapping demonstrated that H2A.Z was generally lost from +1 nucleosomes, supporting the hypothesis that H3-K56ac pr…	Better

## Sheet: ViT_Image
Namespace	Question	LLM	Key paper ID	PES1: #key paper chunks in top 10	Precision PES1	PES1 Answer	PES1 answer quality evaluation	PES2: #key paper chunks in top 10	Precision PES2	PES2 Answer	PES2 answer quality evaluation	BM25: #key paper chunks in top 10	Precision BM25	BM25 Answer	BM25 answer quality evaluation
Query Topic: Application of vision transformers for biomedical image classification; Other Topic: SWR1 and NuA4 complex	#how does the **livit-net** model perform in terms of **computational efficiency** and real-time applicability on **edge devices** ?	gpt-4o	420	4	0.4	Answer: LiViT-Net excels on devices with constrained computational power, as evidenced by its fast performance, making it suitable for real-time applications on edge devices. Citation: 1. Tong L, Li T, Zhang Q, Zhang Q, Zhu R, Du W, Hu P. LiViT-Net: A U-Net-like, lightweight Transformer network for retinal vessel segmentation. Computational and structural biotechnology journal. 2024; 24:213-224. …	Better	8	0.8	Answer: LiViT-Net excels on devices with constrained computational power, as evidenced by its fast performance, indicating its computational efficiency and promising potential for broader application in diverse scenarios, especially in real-time applicability on edge devices. Citation: 1. Tong L, Li T, Zhang Q, Zhang Q, Zhu R, Du W, Hu P. LiViT-Net: A U-Net-like, lightweight Transformer network f…	Excellent	2	0.2	Answer: The LiViT-Net model excels in terms of computational efficiency and real-time applicability on edge devices, as evidenced by its fast performance. Citation: 1. Bennett G, Peterson CL. SWI/SNF recruitment to a DNA double-strand break by the NuA4 and Gcn5 histone acetyltransferases. DNA repair. 2015; 30:38-45. 10.1016/j.dnarep.2015.03.006 [doi]. [Paper ID: 192] 2. Smith JA, White EA, Sowa M…	Poor
Query Topic: Application of vision transformers for biomedical image classification; Other Topic: SWR1 and NuA4 complex	#what specific role does the novel **joint loss function**, combining **weighted cross-entropy** and **dice loss**, play in improving the segmentation performance of **livit-net** on imbalanced datasets with **intricate vascular structures**?	gpt-4o	420	7	0.7	Answer: The novel joint loss function, combining weighted cross-entropy and Dice loss, plays a crucial role in improving the segmentation performance of LiViT-Net on imbalanced datasets with intricate vascular structures by effectively addressing foreground-background imbalance and enhancing the model's sensitivity to finer and sparser targets such as small blood vessels. The weighted cross-entro…	Poor	10	1	Answer: The novel joint loss function, combining weighted cross-entropy and Dice loss, plays a crucial role in improving the segmentation performance of LiViT-Net on imbalanced datasets with intricate vascular structures by addressing pixel-level accuracy and class disparities. The weighted cross-entropy component focuses on pixel-level precision, which is essential for accurately classifying ind…	Better	2	0.2	Answer: I don't know. Citation: 1. Smith JA, White EA, Sowa ME, Powell MLC, Ottinger M, Harper JW, Howley PM. Genome-wide siRNA screen identifies SMCX, EP400, and Brd4 as E2-dependent regulators of human papillomavirus oncogene expression. Proceedings of the National Academy of Sciences of the United States of America. 2010; 107(8). :3752-7. 10.1073/pnas.0914818107 [doi]. [Paper ID: 288] 2. Zhao …	Wrong
Query Topic: Application of vision transformers for biomedical image classification; Other Topic: SWR1 and NuA4 complex	#how does the use of **limited adaptive histogram** equalization (clahe) in the preprocessing step contribute to the overall **image quality** and segmentation accuracy in the **drive**, **chasedb1**, and **hrf** datasets?	gpt-4o	420	2	0.2	Answer: I don't know. Citation: 1. Gaytán BD, Loguinov AV, De La Rosa VY, Lerot JM, Vulpe CD. Functional genomics indicates yeast requires Golgi/ER transport, chromatin remodeling, and DNA repair for low dose DMSO tolerance. Frontiers in Genetics. 2013; 410.3389/fgene.2013.00154 [doi]. [Paper ID: 230] 2. Tong L, Li T, Zhang Q, Zhang Q, Zhu R, Du W, Hu P. LiViT-Net: A U-Net-like, lightweight Trans…	Wrong	3	0.3	Answer: The use of limited adaptive histogram equalization (CLAHE) in the preprocessing step enhances the image quality by improving the contrast of the retinal images. This enhancement helps in better visualization of the vascular structures, which contributes to more accurate segmentation in the DRIVE, CHASEDB1, and HRF datasets. Citation: 1. Tong L, Li T, Zhang Q, Zhang Q, Zhu R, Du W, Hu P. L…	Good	1	0.1	Answer: The model architecture that can be used for retinal vessel classification involves an efficient integration of the strengths of Convolutional Neural Networks (CNNs) and Transformers to enhance feature extraction from retinal images. This architecture is particularly effective in accurately identifying minute vessels and vessel boundaries while improving computational efficiency. To handle…	Poor
Query Topic: Application of vision transformers for biomedical image classification; Other Topic: SWR1 and NuA4 complex	#what are the benefits of using the **swish activation** function in the hidden layers of the **fv-effresnet** model compared to **relu** and leakyrelu, and how does it impact the model's performance on **finger vein** datasets?	gpt-4o	419	8	0.8	Answer: The Swish activation function enhances the performance of the FV-EffResNet model compared to ReLU and Leaky ReLU. It has been shown to improve the efficiency of feature extraction, leading to better accuracy in finger vein recognition tasks. The use of Swish in the hidden layers contributes to faster network convergence and mitigates overfitting, resulting in stable and high accuracy acro…	Better	7	0.7	Answer: The benefits of using the Swish activation function in the hidden layers of the FV-EffResNet model compared to ReLU and Leaky ReLU include enhanced performance. The Swish activation function has been shown to improve the performance of the network, which is particularly advantageous for finger vein datasets. This improvement is likely due to Swish's unique properties that facilitate bette…	Poor	0	0	Answer: I don't know. Citation: 1. Bennett G, Peterson CL. SWI/SNF recruitment to a DNA double-strand break by the NuA4 and Gcn5 histone acetyltransferases. DNA repair. 2015; 30:38-45. 10.1016/j.dnarep.2015.03.006 [doi]. [Paper ID: 192] 2. Smith JA, White EA, Sowa ME, Powell MLC, Ottinger M, Harper JW, Howley PM. Genome-wide siRNA screen identifies SMCX, EP400, and Brd4 as E2-dependent regulators…	Wrong
Query Topic: Application of vision transformers for biomedical image classification; Other Topic: SWR1 and NuA4 complex	#how does the proposed **fv-effresnet** model compare to other state-of-the-art methods in terms of performance on the **fv-usm**, **sdumla**, **mmcbnu_600**, and **nupt-fv** databases, and what are the key findings from the **ablation experiments** regarding the effectiveness of the swish activation function, **effres block**, and **clr** technique?	gpt-4o	419	2	0.2	Answer: I don't know. Citation: 1. Sikorski TW, Joo YJ, Ficarro SB, Askenazi M, Buratowski S, Marto JA. Proteomic Analysis Demonstrates Activator- and Chromatin-specific Recruitment to Promoters*. The Journal of Biological Chemistry. 2012; 287(42). :35397-408. 10.1074/jbc.M112.391581 [doi]. [Paper ID: 246] 2. Tahir YS, Rosdi BA. FV-EffResNet: an efficient lightweight convolutional neural network …	Wrong	8	0.8	Answer: The proposed FV-EffResNet model achieves state-of-the-art performance in both identification and verification settings on the FV-USM, SDUMLA, MMCBNU_600, and NUPT-FV databases. The key findings from the ablation experiments are as follows: 1. **Swish Activation Function**: The use of the Swish activation function in the hidden layers of the network enhances performance compared to convent…	Good	1	0.1	Answer: I don't know. Citation: 1. Bennett G, Peterson CL. SWI/SNF recruitment to a DNA double-strand break by the NuA4 and Gcn5 histone acetyltransferases. DNA repair. 2015; 30:38-45. 10.1016/j.dnarep.2015.03.006 [doi]. [Paper ID: 192] 2. Zhao LJ, Loewenstein PM, Green M. Enhanced MYC association with the NuA4 histone acetyltransferase complex mediated by the adenovirus E1A N-terminal domain act…	Wrong
Query Topic: Application of vision transformers for biomedical image classification; Other Topic: SWR1 and NuA4 complex	#how does the **skin lesion** classification model **hi-mvit** handle spatial features that are local in the image?	gpt-4o	418	9	0.9	Answer: The HI-MViT model handles spatial features that are local in the image using the MobileViT block, which can efficiently encode both local and global information. Citation: 1. Ding Y, Yi Z, Li M, Long J, Lei S, Guo Y, Fan P, Zuo C, Wang Y. HI-MViT: A lightweight model for explainable skin disease classification based on modified MobileViT. Digital health. 2023; 9:20552076231207197. 10.1177…	Poor	10	1	Answer: The HI-MViT model handles local spatial features in the image using n×n standard convolutional layers within the MobileViT block. These convolutional layers encode local spatial information by processing the input tensor and generating features that capture the local details of the image. Citation: 1. Ding Y, Yi Z, Li M, Long J, Lei S, Guo Y, Fan P, Zuo C, Wang Y. HI-MViT: A lightweight m…	Better	8	0.8	Answer: The skin lesion classification model HI-MViT handles spatial features that are local in the image using the MobileViT block, which can efficiently encode both local and global information. Citation: 1. Ding Y, Yi Z, Li M, Long J, Lei S, Guo Y, Fan P, Zuo C, Wang Y. HI-MViT: A lightweight model for explainable skin disease classification based on modified MobileViT. Digital health. 2023; 9…	Poor
Query Topic: Application of vision transformers for biomedical image classification; Other Topic: SWR1 and NuA4 complex	#in what ways does the innovative design of the **improved-mv2 block** in the **hi-mvit** model facilitate better deployment on mobile terminals, and how do the experiments conducted on the isic-2018 dataset demonstrate the advantages of this design in terms of computational efficiency and classification accuracy?	gpt-4o	418	3	0.3	Answer: The innovative design of the improved-mv2 block in the hi-mvit model facilitates better deployment on mobile terminals by using a combination of shortcut and depthwise separable convolution, which drastically reduces the amount of computation while ensuring efficient information interaction and memory. This design is more suitable for lightweight models and facilitates their implementatio…	Good	10	1	Answer: The innovative design of the **improved-mv2 block** in the **HI-MViT** model facilitates better deployment on mobile terminals by substantially decreasing the amount of computation while ensuring efficient implementation of information interaction and memory. This is achieved through the combination of shortcut and depthwise separable convolution, which drastically cuts back on calculatio…	Excellent	1	0.1	Answer: The innovative design of the improved-mv2 block in the hi-mvit model facilitates better deployment on mobile terminals by drastically cutting back on calculations while ensuring efficient implementation of information interaction and memory. This is achieved through the combination of the expansion layer, projection layer, and depthwise separable convolution, which uses a shortcut. Experi…	Poor
Query Topic: Application of vision transformers for biomedical image classification; Other Topic: SWR1 and NuA4 complex	#what visualization techniques were employed to provide explainability in the **hi-mvit** model, and how do semantic feature dimensionality reduction and class activation mapping contribute to understanding the model's decision-making process? also explain under which parametric settings the model performed the best.	gpt-4o	418	1	0.1	Answer: I don't know. Citation: 1. Halder A, Gharami S, Sadhu P, Singh PK, Wozniak M, Ijaz MF. Implementing vision transformer for classifying 2D biomedical images. Scientific reports. 2024; 14(1). :12567. 10.1038/s41598-024-63094-9 [doi]. [Paper ID: 413] 2. Gaytán BD, Loguinov AV, De La Rosa VY, Lerot JM, Vulpe CD. Functional genomics indicates yeast requires Golgi/ER transport, chromatin remode…	Wrong	10	1	Answer: The HI-MViT model employed semantic feature dimensionality reduction visualization and class activation mapping (CAM) visualization techniques to provide explainability. These techniques help in understanding the attention area of the model when learning skin lesion images. Semantic feature dimensionality reduction helps in visualizing the high-dimensional features in a lower-dimensional …	Good	0	0	Answer: I don't know. Citation: 1. Zhao LJ, Loewenstein PM, Green M. Enhanced MYC association with the NuA4 histone acetyltransferase complex mediated by the adenovirus E1A N-terminal domain activates a subset of MYC target genes highly expressed in cancer cells. Genes & Cancer. 2017; 8(11-12). :752-61. 10.18632/genesandcancer.160 [doi]. [Paper ID: 147] 2. Bennett G, Peterson CL. SWI/SNF recruitm…	Wrong
Query Topic: Application of vision transformers for biomedical image classification; Other Topic: SWR1 and NuA4 complex	#which neural network architecture was chosen to solve the class of problems that involves recognizing emotion from **speech** using **vitser** model and what were its **dimension**?	gpt-4o	416	4	0.4	Answer: I don't know. Citation: 1. Halder A, Gharami S, Sadhu P, Singh PK, Wozniak M, Ijaz MF. Implementing vision transformer for classifying 2D biomedical images. Scientific reports. 2024; 14(1). :12567. 10.1038/s41598-024-63094-9 [doi]. [Paper ID: 413] 2. Li X, Feng J, Cai J, Lin G. FV-MViT: Mobile Vision Transformer for Finger Vein Recognition. Sensors (Basel, Switzerland). 2024; 24(4). 10.33…	Wrong	10	1	Answer: The neural network architecture chosen to solve the problem of recognizing emotion from speech using the ViTSER model is a lightweight Vision Transformer (ViT) model. The model dimension is 128, with 32 patch sizes. Citation: 1. Akinpelu S, Viriri S, Adegun A. An enhanced speech emotion recognition using vision transformer. Scientific reports. 2024; 14(1). :13126. 10.1038/s41598-024-63776…	Good	1	0.1	Answer: I don't know. Citation: 1. Smith JA, White EA, Sowa ME, Powell MLC, Ottinger M, Harper JW, Howley PM. Genome-wide siRNA screen identifies SMCX, EP400, and Brd4 as E2-dependent regulators of human papillomavirus oncogene expression. Proceedings of the National Academy of Sciences of the United States of America. 2010; 107(8). :3752-7. 10.1073/pnas.0914818107 [doi]. [Paper ID: 288] 2. Benne…	Wrong
Query Topic: Application of vision transformers for biomedical image classification; Other Topic: SWR1 and NuA4 complex	#what were the main factors that enabled the **vitser** model to achieve improved performance in **ser** better than the state of the art models?	gpt-4o	416	2	0.2	Answer: I don't know. Citation: 1. Halder A, Gharami S, Sadhu P, Singh PK, Wozniak M, Ijaz MF. Implementing vision transformer for classifying 2D biomedical images. Scientific reports. 2024; 14(1). :12567. 10.1038/s41598-024-63094-9 [doi]. [Paper ID: 413] 2. Akinpelu S, Viriri S, Adegun A. An enhanced speech emotion recognition using vision transformer. Scientific reports. 2024; 14(1). :13126. 10…	Wrong	8	0.8	Answer: The main factors that enabled the ViTSer model to achieve improved performance in SER better than the state-of-the-art models include: 1. **Lightweight Vision Transformer (ViT) Model**: The use of a lightweight Vision Transformer model with self-attention mechanisms allowed for efficient learning of deep features related to emotional cues from mel-spectrograms. 2. **Self-Attention Mechani…	Good	0	0	Answer: I don't know. Citation: 1. Bennett G, Peterson CL. SWI/SNF recruitment to a DNA double-strand break by the NuA4 and Gcn5 histone acetyltransferases. DNA repair. 2015; 30:38-45. 10.1016/j.dnarep.2015.03.006 [doi]. [Paper ID: 192] 2. Chittuluru JR, Chaban Y, Monnet-Saksouk J, Carrozza MJ, Sapountzi V, Selleck W, Huang J, Utley RT, Cramet M, Allard S, Cai G, Workman JL, Fried MG, Tan S, Côté…	Wrong
Query Topic: Application of vision transformers for biomedical image classification; Other Topic: SWR1 and NuA4 complex	#how many functional components does the **vitser** which is an improved model for **ser** has and which specific component enabled it to understand the spatial relationships between different patches?	gpt-4o	416	0	0	Answer: I don't know. Citation: 1. Abenza JF, Chessel A, Raynaud WG, Carazo-Salas RE. Dynamics of Cell Shape Inheritance in Fission Yeast. PLoS ONE. 2014; 9(9). 10.1371/journal.pone.0106959 [doi]. [Paper ID: 209] 2. Sikorski TW, Joo YJ, Ficarro SB, Askenazi M, Buratowski S, Marto JA. Proteomic Analysis Demonstrates Activator- and Chromatin-specific Recruitment to Promoters*. The Journal of Biolog…	Wrong	8	0.8	Answer: The ViTSer model has six functional components. The specific component that enables it to understand the spatial relationships between different patches is the **Positional Encoding**. Citation: 1. Akinpelu S, Viriri S, Adegun A. An enhanced speech emotion recognition using vision transformer. Scientific reports. 2024; 14(1). :13126. 10.1038/s41598-024-63776-4 [doi]. [Paper ID: 416] 2. Sa…	Good	0	0	Answer: I don't know. Citation: 1. Bennett G, Peterson CL. SWI/SNF recruitment to a DNA double-strand break by the NuA4 and Gcn5 histone acetyltransferases. DNA repair. 2015; 30:38-45. 10.1016/j.dnarep.2015.03.006 [doi]. [Paper ID: 192] 2. Watanabe S, Peterson CL. Response to Comment on “A histone acetylation switch regulates H2A.Z deposition by the SWR-C remodeling enzyme”. Science (New York, N.…	Wrong
Query Topic: Application of vision transformers for biomedical image classification; Other Topic: SWR1 and NuA4 complex	#how does the **vit-base-patch16-224** model achieve superior performance on the **bloodmnist** dataset for biomedical image classification task compared to the benchmark models, and what are the specific accuracy improvements observed?	gpt-4o	413	3	0.3	Answer: I don't know. Citation: 1. Halder A, Gharami S, Sadhu P, Singh PK, Wozniak M, Ijaz MF. Implementing vision transformer for classifying 2D biomedical images. Scientific reports. 2024; 14(1). :12567. 10.1038/s41598-024-63094-9 [doi]. [Paper ID: 413] 2. Tong L, Li T, Zhang Q, Zhang Q, Zhu R, Du W, Hu P. LiViT-Net: A U-Net-like, lightweight Transformer network for retinal vessel segmentation.…	Wrong	10	1	Answer: The **vit-base-patch16-224** model achieves superior performance on the **BloodMNIST** dataset for biomedical image classification by leveraging its self-attention mechanisms to capture intricate patterns and dependencies within the biomedical images. This capability is crucial for discerning subtle features and abnormalities, which enhances the accuracy of medical diagnosis. The specific…	Good	0	0	Answer: I don't know. Citation: 1. Bennett G, Peterson CL. SWI/SNF recruitment to a DNA double-strand break by the NuA4 and Gcn5 histone acetyltransferases. DNA repair. 2015; 30:38-45. 10.1016/j.dnarep.2015.03.006 [doi]. [Paper ID: 192] 2. Watanabe S, Peterson CL. Response to Comment on “A histone acetylation switch regulates H2A.Z deposition by the SWR-C remodeling enzyme”. Science (New York, N.…	Wrong
Query Topic: Application of vision transformers for biomedical image classification; Other Topic: SWR1 and NuA4 complex	#what preprocessing steps are performed by **vit-base-patch16-224** model to classify the biomedical images from the **medmnistv2** dataset before feeding them into the vit model, and how does this preprocessing contribute to the model's performance?	gpt-4o	413	1	0.1	Answer: I don't know. Citation: 1. Halder A, Gharami S, Sadhu P, Singh PK, Wozniak M, Ijaz MF. Implementing vision transformer for classifying 2D biomedical images. Scientific reports. 2024; 14(1). :12567. 10.1038/s41598-024-63094-9 [doi]. [Paper ID: 413] 2. Li X, Feng J, Cai J, Lin G. FV-MViT: Mobile Vision Transformer for Finger Vein Recognition. Sensors (Basel, Switzerland). 2024; 24(4). 10.33…	Wrong	10	1	Answer: The preprocessing steps performed by the **vit-base-patch16-224** model to classify the biomedical images from the **medmnistv2** dataset include: 1. **Resizing Images**: The images are resized to the model’s expected input size of 224×224 pixels. 2. **Normalization**: Pixel values are normalized. 3. **Transforming to RGB Format**: The images are transformed into RGB format to leverage co…	Better	1	0.1	Answer: The preprocessing steps performed by the vit-base-patch16-224 model to classify the biomedical images from the medmnistv2 dataset include transforming the images into RGB format, resizing them to the model’s expected input size of 224×224 pixels, and normalizing the pixel values. This preprocessing contributes to the model's performance by enabling the model to leverage color information …	Poor
